# Supplementary material for: AQbD-Based UPLC-ELSD Method for Quantifying Medium Chain Triglycerides in Labrafac™ WL 1349 for Nanoemulsion Applications
Source: Molecules. 2025 Jan 22;30(3):486. doi: 10.3390/molecules30030486 (PMC11820448; doi:10.3390/molecules30030486)
Supplement: Supplementary file 1 [file molecules-30-00486-s001.zip]

Archive with 1 entries (1 files):
- molecules-3343413-supplementary.pdf
